# Supplementary material for: Research hotspots and frontiers in the tumor microenvironment of colorectal cancer: a bibliometric study from 2014 to 2024
Source: Front Oncol. 2025 Feb 5;15:1525280. doi: 10.3389/fonc.2025.1525280 (PMC11835677; doi:10.3389/fonc.2025.1525280)
Supplement: Supplementary file 1 [file Table1.xlsx]

## Sheet: Sheet1
Table S1: The top 10 countries for publications.
Table S2: The top 10 institutions in the number of publications and centrality.
Table S3: The top 10 journals in terms of publication.
Table S4: The top 10 authors and cited authors in the number of publications.
Table S5: The top 10 co-cited references.
Table S6: The top 20 keywords and centrality

## Sheet: Table S1
Table S1: The top 10 countries for publications.
Rank	Country	publications	Frequency(%)	SCP	MCP	MCP(%)	Total Citations	Average Article Citations
1	China	394	52.7	369	25	6.3	6021	15.3
2	USA	66	8.8	43	23	34.8	2346	35.5
3	Germany	37	4.9	23	14	37.8	761	20.6
4	Japan	36	4.8	34	2	5.6	1070	29.7
5	Italy	26	3.5	21	5	19.2	487	18.7
6	Korea	19	2.5	17	2	10.5	194	10.2
7	United Kingdom	19	2.5	6	13	68.4	976	51.4
8	Netherlands	14	1.9	9	5	35.7	510	36.4
9	France	11	1.5	6	5	45.5	823	74.8
10	Iran	11	1.5	7	4	36.4	292	26.5
SCP：single country publication；MCP：multiple countries publication

## Sheet: Table S2
Table S2: The top 10 institutions in the number of publications.
Rank	Institution	Total	Centrality
1	Sun Yat Sen Univ	30	0.14
2	Fudan Univ	26	0.05
3	Zhejiang Univ	21	0.01
4	Shanghai Jiao Tong Univ	20	0.05
5	China Med Univ	20	0.05
6	Southern Med Univ	19	0.05
7	Wuhan Univ	15	0
8	Nanjing Med Univ	14	0.02
9	Huazhong Univ Sci & Technol	14	0.02
10	Wenzhou Med Univ	12	0

## Sheet: Table S3
Table S3: The top 10 journals in terms of publication.
Rank	Sources	JCR quartile	IF-2023	Articles	Total Citations	H-index
1	Frontiers in Immunology	Q1	5.7	56	1208	20
2	Cancers	Q1	4.5	52	924	20
3	Frontiers in Oncology	Q2	3.5	43	770	12
4	International Journal of Molecular Sciences	Q1	4.9	31	1118	13
5	Frontiers in Genetics	Q2	2.8	16	65	5
6	Journal for Immunotherapy of Cancer	Q1	10.3	15	395	11
7	Frontiers in Pharmacology	Q1	4.4	14	97	6
8	Journal of Translational Medicine	Q1	6.1	13	149	6
9	Frontiers in Cell and Developmental Biology	Q1	4.6	11	437	11
10	Oncoimmunology	Q1	6.5	11	180	7

## Sheet: Table S4
Table S4: The top 10 authors and cited authors in the number of publications.
Rank	Author	Total	Rank	Cited Author	Citations	Institution	H-index
1	Elkord, Eyad	12	1	Galon J	168	Institut National de la Sante et de la Recherche Medicale (Inserm)	82
2	Shakibaei, Mehdi	9	2	Siegel RL	156	American Cancer Society	75
3	Toor, Salman M	7	3	Mantovani A	148	Humanitas University	190
4	Abu nada, Mohamed	6	4	Le DT	143	Johns Hopkins University	37
5	Liu, Yang	5	5	Jemal A	142	American Cancer Society	143
6	Brockmueller, Aranka	5	6	Hanahan D	128	Ludwig Institute for Cancer Research	111
7	Buhrmann, Constanze	5	7	Guinney J	119	Tempus Labs Inc	37
8	Murshed, Khaled	5	8	Sung H	114	American Cancer Society	27
9	Saleh, Reem	4	9	Zhang L	97	Peking University	29
10	Yang, Yang	4	10	Pages F	96	Universite Paris Cite	13

## Sheet: Table S5
Table S5: The top 10 co-cited references.
Rank	Co-cited references	Citations	First Author	Journal	Year
1	The consensus molecular subtypes of colorectal cancer	117	Guinney, Justin	Nature Medicine	2015
2	Global Cancer Statistics 2020: GLOBOCAN Estimates of Incidence and Mortality Worldwide for 36 Cancers in 185 Countries	112	Sung, Hyuna	CA: A Cancer Journal for Clinicians	2021
3	Type, Density, and Location of Immune Cells Within Human Colorectal Tumors Predict Clinical Outcome	89	Galon, Jerome	Science	2006
4	PD-1 Blockade in Tumors with Mismatch-Repair Deficiency	83	Le, Dung Tien	The New England Journal of Medicine	2015
5	Immunotherapy in colorectal cancer: rationale, challenges and potential	79	Ganesh, Karuna	Nature Reviews Gastroenterology & Hepatology	2019
6	Hallmarks of Cancer: The Next Generation	74	Hanahan, Douglas	Cell	2011
7	Inferring tumour purity and stromal and immune cell admixture from expression data	72	Yoshihara, Kosuke	Nature Communications	2013
8	Global Cancer Statistics	69	Jemal, Ahmedin	CA: A Cancer Journal for Clinicians	2011
9	ClusterProfiler: an R Package for Comparing Biological Themes Among Gene Clusters	54	Yu, Guangchuang	OMICS: A Journal of Integrative Biology	2012
10	Microenvironmental regulation of tumor progression and metastasis	51	Quail, Daniela F.	Nature Medicine	2013

## Sheet: Table S6
Table S6: The top 20 keywords and centrality
Rank	Keywords	Count	Centrality	Rank	Keywords	Count	Centrality
1	tumor microenvironment	536	0.01	11	inflammation	55	0.07
2	colorectal cancer	528	0.03	12	growth	49	0.03
3	expression	221	0.05	13	blockade	45	0.04
4	cell	152	0.07	14	carcinoma	42	0.04
5	colon cancer	148	0.1	15	regulatory t cell	39	0.07
6	metastasis	83	0.02	16	promote	39	0.02
7	survival	82	0.04	17	immunotherapy	38	0.02
8	t cell	77	0.03	18	macrophage	37	0
9	progression	72	0.04	19	microenvironment	35	0.04
10	activation	67	0.03	20	cancer-associated fibroblast	34	0.04
